# Supplementary material for: Gene Expression Profile of Stromal Factors in Cancer-Associated Fibroblasts from Prostate Cancer
Source: Diagnostics (Basel). 2022 Jun 30;12(7):1605. doi: 10.3390/diagnostics12071605 (PMC9325062; doi:10.3390/diagnostics12071605)
Supplement: Supplementary file 1 [file diagnostics-12-01605-s001.zip]

Archive with 1 entries (1 files):
- diagnostics-1673202-supplementary.pdf
